# Supplementary material for: A Highly Sensitive Electrochemical Sensor for Capsaicinoids and Its Application in the Identification of Illegal Cooking Oil
Source: Biosensors (Basel). 2023 Sep 1;13(9):863. doi: 10.3390/bios13090863 (PMC10526801; doi:10.3390/bios13090863)
Supplement: Supplementary file 1 [file biosensors-13-00863-s001.zip]

Archive with 1 entries (1 files):
- biosensors-2530734-SI.pdf
